# Supplementary material for: Systematic Review: Does Exercise Training Influence Ghrelin Levels?
Source: Int J Mol Sci. 2025 May 15;26(10):4753. doi: 10.3390/ijms26104753 (PMC12112022; doi:10.3390/ijms26104753)
Supplement: Supplementary file 1 [file ijms-26-04753-s001.zip]

Archive with 1 entries (1 files):
- ijms-3561732-supplementary.pdf
